# Supplementary material for: The Post-Traumatic Stress Disorder Checklist for DSM-5: Psychometric Properties of the Italian Version
Source: Int J Environ Res Public Health. 2022 Apr 26;19(9):5282. doi: 10.3390/ijerph19095282 (PMC9105570; doi:10.3390/ijerph19095282)
Supplement: Supplementary file 1 [file ijerph-19-05282-s001.zip]

Archive with 1 entries (1 files):
- ijerph-1658536-supplementary.pdf
